# Supplementary material for: Red Blood Cell‐Mediated Enhancement of Hematopoietic Stem Cell Functions via a Hes1‐Dependent Pathway
Source: FASEB J. 2025 Sep 9;39(17):e71022. doi: 10.1096/fj.202500885R (PMC12418148; doi:10.1096/fj.202500885R)
Supplement: Supplementary file 2 — Figure S1: Size‐matched RBC mimics failed to induce hematopoiesis. Analysis of progenitor cells after culture of 500 HSCs with 1.0 × 107 of RBCs or 5‐μm microbeads. Numbers of WBCs, Lin− cells, LSK cells, and CD48− CD150+ LSK cells are shown (n = 4 per group). All data are presented as means ± SD. P‐values are shown in the figure. Figure S2: Differential expressions of Hes1‐responsive genes was evaluated. Hes1 regulatory network analysis using the OmniPath database of LSK cells cocultured with RBCs. Whole Hes1‐regulated targets are shown. Red, activating targets; blue, inhibiting targets. Figure S3: Notch2 is not related to RBC‐induced hematopoiesis. (A) Notch2 expression levels in HSCs after culture with or without RBCs for 1 day (n = 4 per group). (B–D) Flow cytometric analysis of LSK cells after culture of 500 HSCs with or without 1.0 × 107 RBCs for 1 day. (B) Histogram of LSK cells. (C) The percentages of Notch2+ LSK cells among LSK cells are shown (n = 3 per group). (D) Median fluorescence intensity (MFI) of Notch2 (n = 3 per group). All data are presented as means ± SD. P‐values are shown in the figures. Figure S4: The BFU‐E colony‐forming ability of HSCs cocultured with RBCs was not enhanced. Comparison of the BFU‐E colony forming by CD48− CD150+ LSK cells isolated from HSCs cultured with or without RBCs. Numbers of BFU‐E colonies after 10 days of culture in MethoCult (medium with EPO) are shown (n = 6 per group). All data are presented as means ± SD. P‐value is shown in the figure. [file FSB2-39-e71022-s002.zip]

Archive with 6 entries (6 files):
- 202500885R-sup-0003-SI_Text-S01.docx
- 202500885R-sup-0004-SI_Figure-S01.tif
- 202500885R-sup-0005-SI_Figure-S02.tif
- 202500885R-sup-0006-SI_Figure-S03.tif
- 202500885R-sup-0007-SI_Figure-S04.tif
- 202500885R-sup-0009-SI_Figure-S05.tif
